# Supplementary material for: First Report of a Complete Genome Sequence of a Variant African Swine Fever Virus in the Mekong Delta, Vietnam
Source: Pathogens. 2022 Jul 15;11(7):797. doi: 10.3390/pathogens11070797 (PMC9318516; doi:10.3390/pathogens11070797)
Supplement: Supplementary file 1 [file pathogens-11-00797-s001.zip]

Archive with 1 entries (1 files):
- pathogens-1793478-supplementary.pdf
